# Supplementary material for: Preparation and Characterization of Curcumin Nanoemulgel Utilizing Ultrasonication Technique for Wound Healing: In Vitro, Ex Vivo, and In Vivo Evaluation
Source: Gels. 2021 Nov 14;7(4):213. doi: 10.3390/gels7040213 (PMC8628781; doi:10.3390/gels7040213)
Supplement: Supplementary file 1 [file gels-07-00213-s001.zip]

Archive with 1 entries (1 files):
- gels-1443237-SI.pdf
